# Supplementary material for: Hybrid Two-Scale Fabrication of Sub-Millimetric Capillary Grippers
Source: Micromachines (Basel). 2019 Mar 29;10(4):224. doi: 10.3390/mi10040224 (PMC6523275; doi:10.3390/mi10040224)
Supplement: Supplementary file 1 [file micromachines-10-00224-s001.zip]

Archive with 3 entries (3 files):
- PickPlace_BadRelease.mkv
- PickPlace_EmberNanoscribe.mkv
- PickPlace_SinglePillar.mkv
